# Supplementary material for: Quantitative evaluation and obstacle factor diagnosis of drug regulatory capacity in China
Source: PLoS One. 2025 Jun 17;20(6):e0325924. doi: 10.1371/journal.pone.0325924 (PMC12173186; doi:10.1371/journal.pone.0325924)
Supplement: S1 File — (XLS) [file pone.0325924.s001.xls]

## Sheet: data
Provincial-level region	Per capita GDP（I1）	Per capita fiscal revenue（I2）	Regional informatization level（I3）	Number of administrative acceptances（I4）	The number of approved applications for re-registration of domestic drugs（I5）	The relative value of change in the number of licensed pharmacists registered（I6）	Qualified rate of drug sampling（I7）	Production department qualified rate（I8）	Operating department qualified rate（I9）	Scientific research input（I10）	Training expense（I11）	Total site visits（I12）	Release information（I13）	The proportion of the number of government affairs that can be handled online in the whole process（I14）			Number of Adverse Reaction Reports	Number of Serious Adverse Reaction Reports
Beijing	12.9	4.51	0.238	1152	182	-95	0.99	0.99	0.95	1687.86	1093.14	6312495	5774	0.44625		National data	1499000	149000
Tianjin	11.89	2.67	0.48	2982	255.5	310	0.91	0.9008333333333334	0.9136363636363636	698.380625	319.5	2705500	2463	0.15
Hebei	4.54	0.77	0.31	694	108	1583	0.91	0.84	0.79	7424.96	7.61	2915682	20349	0.08
Shanxi	4.21	0.91	0.227	2982	255.5	2696	0.91	0.9008333333333334	0.9136363636363636	5.19	32.61	6312495	5774	0.44625
Mongolia	6.38	1.53	0.221	2982	255.5	2319	0.91	0.9008333333333334	0.9136363636363636	698.380625	3186	6312495	5774	0.44625
Liaoning	5.35	0.97	0.237	2982	255.5	1282	0.91	0.9008333333333334	0.9136363636363636	14.41	896.1	1081096	2620	0.03
Jilin	5.48	1.06	0.26	2982	255.5	1135	0.98	0.9008333333333334	0.9136363636363636	14.49	64.24	7300	270	0
Heilongjiang	4.19	0.9	0.22	2982	255.5	1199	0.91	0.9008333333333334	0.9136363636363636	698.380625	486.6	7851641	2636	1
Shanghai	12.66	4.96	0.186	4547	255.5	210	0.91	0.9008333333333334	0.9136363636363636	698.380625	3186.6150000000002	8.5295256E7	6817	0.73
Jiangsu	10.72	1.22	0.523	2982	98	1552	0.91	0.9008333333333334	0.9136363636363636	302.49	12083.29	6312495	5774	0.44625
Zhejiang	9.21	1.34	0.309	2982	294	-1756	0.91	0.9008333333333334	0.9136363636363636	77.58	43784.48	6312495	5774	0.44625
Anhui	4.3401	0.7411	0.348	304	81	1213	0.97	0.9008333333333334	0.9136363636363636	10.91	8.14	5744000	4166	0
Fujian	8.2677	1.0048	0.184	1547	371	597	0.91	0.9008333333333334	0.9136363636363636	698.380625	1.01	5056911	1215	0.94
Jiangxi	4.324	0.8506	0.31	3611	246	1198	0.91	0.9008333333333334	0.9136363636363636	698.380625	3186.6150000000002	2384610	5558	0
Shandong	7.2807	0.8206	0.153	18624	682	2241	0.92	0.9	0.9	80.69	18.45	2327615	27402	0.698
Henan	4.6674	0.6311	0.224	2982	255.5	1887	0.86	0.9008333333333334	0.9136363636363636	698.380625	3186.6150000000002	517775	1280	0.878
Hubei	6.0119	0.9445	0.166	2982	255.5	2953	0.91	0.9008333333333334	0.9136363636363636	6.02	5.35	1200000	4344	1
Hunan	4.9558	0.9547	0.195	852	268	1054	0.91	0.74	0.74	2	3186.6150000000002	2.0013041E7	20901	0
Guangdong	8.0932	1.3726	0.173	1687	608	1515	0.81	0.83	0.92	307.55	20.5	3511469	5826	1
Guangxi	3.8102	0.6921	0.325	2982	255.5	2801	0.91	0.9008333333333334	0.9136363636363636	698.380625	17.46	3132141	2104	0.255
Hainan	4.843	1.0463	0.168	2983	255.5	40	0.91	0.87	0.94	9.35	43.1	2546922	16927	0.527
Chongqing	6.3442	1.0906	0.206	368	86	1842	0.82	0.86	0.95	80.96	41.66	215015	439	0
Sichuan	4.4651	0.8027	0.185	942	255.5	3099	0.84	0.92	0.9136363636363636	1023.75	3186.6150000000002	4299287	3937	0.5
Guizhou	3.7956	0.8749	0.181	428	42	1639	1	0.91	0.94	698.380625	4.74	1387000	4073	0
Yunnan	3.4221	0.9313	0.173	2982	255.5	3211	0.91	0.99	0.98	698.380625	3186.6150000000002	1167761	3039	0.5
Tibet	3.9267	4.881	0.154	2982	255.5	21	0.91	0.99	0.97	698.380625	11.84	44895	450	0
Shanxi	5.7266	0.9727	0.217	2982	255.5	1344	0.91	0.97	0.97	125.88	121.05	2801252	476	0.898
Gansu	2.8497	0.9442	0.151	2982	255.5	1212	0.91	0.9008333333333334	0.9136363636363636	698.380625	3186.6150000000002	276432	3756	1
Qinghai	4.4047	2.002	0.205	3011	255.5	656	0.91	0.9008333333333334	0.9136363636363636	698.380625	0.4	6312495.760000001	5774	0.44625
Ningxia	5.0765	1.6442	0.226	2982	255.5	724	0.91	0.9008333333333334	0.9136363636363636	698.380625	3186.6150000000002	217247	2245	0.524
Xinjiang	4.4941	1.3603	0.211	4011	255.5	700	0.91	0.9008333333333334	0.9136363636363636	698.380625	318.62	1112546	1061	0.44625

## Sheet: tags
标题	数字	标签
省市	1.0	上海
	2.0	云南
	3.0	内蒙古
	4.0	北京
	5.0	吉林
	6.0	四川
	7.0	天津
	8.0	宁夏
	9.0	安徽
	10.0	山东
	11.0	山西
	12.0	广东
	13.0	广西
	14.0	新疆
	15.0	江苏
	16.0	江西
	17.0	河北
	18.0	河南
	19.0	浙江
	20.0	海南
	21.0	湖北
	22.0	湖南
	23.0	甘肃
	24.0	福建
	25.0	西藏
	26.0	贵州
	27.0	辽宁
	28.0	重庆
	29.0	陕西
	30.0	青海
	31.0	黑龙江
