# Supplementary material for: Quantitative evaluation and obstacle factor diagnosis of drug regulatory capacity in China
Source: PLoS One. 2025 Jun 17;20(6):e0325924. doi: 10.1371/journal.pone.0325924 (PMC12173186; doi:10.1371/journal.pone.0325924)
Supplement: S2 File — (XLS) [file pone.0325924.s002.xls]

## Sheet: Sheet1
Provincial-level region	Per capita GDP（I1）	Per capita fiscal revenue（I2）	Regional informatization level（I3）	Number of administrative acceptances（I4）	The number of approved applications for re-registration of domestic drugs（I5）	The relative value of change in the number of licensed pharmacists registered（I6）	Qualified rate of drug sampling（I7）	Production department qualified rate（I8）	Operating department qualified rate（I9）	Scientific research input（I10）	Training expense（I11）	Total site visits（I12）	Release information（I13）	The proportion of the number of government affairs that can be handled online in the whole process（I14）			Number of Adverse Reaction Reports	Number of Serious Adverse Reaction Reports
Beijing	14	1.275	0.281	1251	160	-100	1	1	0.97	1957.87	1602.264	1.1522435E7	134150	0.011		National data	1514000	156000
Tianjin	12.1	0.637	0.536	3307	773	305	0.955	0.914	0.9314285714285714	737.4148888888889	1602.264	6986954	9665	0.5064
Hebei	4.8	0.203	0.347	1437	381	1578	0.955	0.87	0.76	8504.82	18.71	924747	5100	0.833
Shanxi	4.5	0.274	0.272	3307	773	2691	0.99	0.9142857142857143	0.9314285714285714	55.67	4740.87	1994802	1866	0
Mongolia	6.8	0.318	0.261	3307	773	2314	0.955	0.9142857142857143	0.9314285714285714	737.4148888888889	1602.264	902896	1351	1
Liaoning	5.8	0.265	0.286	3307	773	1277	0.955	0.9142857142857143	0.9314285714285714	737.4148888888889	1602.264	2712234	1285	0.038
Jilin	4.5	0.196	0.321	3307	773	1130	0.955	0.9142857142857143	0.9314285714285714	38.03	4.75	6986954	9665	0.5064
Heilongjiang	3.8	0.147	0.262	3307	773	1194	0.955	0.914	0.9314285714285714	737.4148888888889	1602.264	8200439	4040	1
Shanghai	13.5	1.58	0.257	3307	773	205	0.955	0.9142857142857143	0.9314285714285714	737.4148888888889	1602.264	1.06131157E8	7125	0.662
Jiangsu	11.5	0.482	0.569	3307	340	1547	0.955	0.9142857142857143	0.9314285714285714	737.4148888888889	8377.84	6986954	9665	0.5064
Zhejiang	9.9	0.568	0.357	3307	658	-1761	0.955	0.9142857142857143	0.9314285714285714	57.72	14633.71	6986954	9665	0.5064
Anhui	4.8	0.221	0.406	332	144	1208	0.97	0.91	0.9	70.4	4.01	4229753	5412	0
Fujian	9.15	0.494	0.217	3307	773	592	0.955	0.9142857142857143	0.9314285714285714	3.01	2.54	2196315	2865	1
Jiangxi	4.76	0.245	0.337	4016	325	1193	0.955	0.9142857142857143	0.9314285714285714	906.93	0.21	2732516	4333	0
Shandong	7.64	0.291	0.185	17536	821	2236	0.92	0.89	0.93	94.97	20.35	2165738	25849	0.932
Henan	5.03	0.166	0.27	6583	792	1882	0.91	0.9	0.95	737.4148888888889	1602.264	539257	1032	0.922
Hubei	6.67	0.263	0.212	3307	773	2948	0.97	0.9142857142857143	0.9314285714285714	10.97	18.25	2244744	4975	0.171
Hunan	5.31	0.176	0.233	3307	773	1049	0.955	0.8	0.93	1.23	63.14	2556975	2436	0.024
Guangdong	8.71	0.48	0.214	7625	4650	1510	1	0.96	0.96	33.52	20.22	1.215E7	6400	0.396
Guangxi	4.17	0.14	0.366	3307	773	2796	0.955	0.9142857142857143	0.9314285714285714	737.4148888888889	1602.264	3136288	2283	0.488
Hainan	5.22	0.419	0.204	2325	562	35	0.99	0.89	0.99	24.74	781.56	17298	14351	0.748
Chongqing	6.62	0.35	0.235	321	90	1837	0.85	0.84	0.97	20	64.73	2545198	3094	1
Sichuan	4.4651	0.219	0.228	646	211	3094	0.94	0.92	0.88	967.39	1602.264	341808	913	0
Guizhou	3.7956	0.218	0.239	454	51	1634	1	0.91	0.94	737.4148888888889	8.73	1490000	3612	0
Yunnan	3.4221	0.171	0.207	21	773	3206	0.955	0.98	0.97	737.4148888888889	1602.264	1284479	2521	0.5
Tibet	3.9267	0.297	0.193	3307	773	16	0.955	0.98	0.95	737.4148888888889	1602.264	373637	600	0
Shanxi	5.7266	0.269	0.248	449	31	1339	0.92	0.95	0.94	115.8	64.64	3956452	2409	0.935
Gansu	2.8497	0.14	0.181	3307	773	1207	0.955	0.9142857142857143	0.9314285714285714	20.35	1602.264	305045	1895	1
Qinghai	4.4047	0.202	0.265	3307	773	651	0.955	0.9142857142857143	0.9314285714285714	737.4148888888889	9.18	6986954	9665	0.5064
Ningxia	5.0765	0.27	0.265	3307	2386	719	0.955	0.9142857142857143	0.9314285714285714	390.048	7.312	19639	1749	1
Xinjiang	4.4941	0.24	0.259	3307	773	695	0.955	0.9142857142857143	0.9314285714285714	737.4148888888889	1602.264	6986954	9666	0.5064
