# Supplementary material for: Quantitative evaluation and obstacle factor diagnosis of drug regulatory capacity in China
Source: PLoS One. 2025 Jun 17;20(6):e0325924. doi: 10.1371/journal.pone.0325924 (PMC12173186; doi:10.1371/journal.pone.0325924)
Supplement: S3 File — (XLS) [file pone.0325924.s003.xls]

## Sheet: data
Provincial-level region	Per capita GDP（I1）	Per capita fiscal revenue（I2）	Regional informatization level（I3）	Number of administrative acceptances（I4）	The number of approved applications for re-registration of domestic drugs（I5）	The relative value of change in the number of licensed pharmacists registered（I6）	Qualified rate of drug sampling（I7）	Production department qualified rate（I8）	Operating department qualified rate（I9）	Scientific research input（I10）	Training expense（I11）	Total site visits（I12）	Release information（I13）	The proportion of the number of government affairs that can be handled online in the whole process（I14）			Number of Adverse Reaction Reports	Number of Serious Adverse Reaction Reports	Number of New Drug Clinical Trial Applications	Number of New Drug Clinical Trial Approvals	Approval Pass Rate of New Drug Clinical Trials
Beijing	16.422	2.7006	0.344	302	205	-105	0.9995	0.9934	0.98	322.77		271366	1767	0.83		National data	1675843	167397	1099	879	0.7998
Tianjin	9.0371	1.545	0.62	443	70	300	0.9996	0.9686	0.94	739.03	7.611175	7924030	11341	0.61
Hebei	4.6348	0.4953	0.436	1054	61	1573	0.9963	0.89	0.77	1155.28	11	4471033	3867	0.95
Shanxi	4.5724	0.6314	0.334	885.5	49	2686	0.99665	0.9075	0.815	1571.54	158.9906	629808	672	0
Mongolia	6.7852	0.8128	0.306	717	37	2309	0.997	0.925	0.86	1063.52	8	2103594	724	1
Liaoning	5.7191	0.6084	0.338	5043	87	1272	0.99735	0.9425	0.905	555.5	7.06	6524165	1719	0.81
Jilin	4.3475	0.413	0.389	9369	137	1125	0.9977	0.96	0.95	47.47	6.12	4.7794336E7	873	0.09
Heilongjiang	3.6183	0.3231	0.335	5465.5	684.5	1189	0.99235	0.97	0.97	409.66	23.4	2.905546E7	3354	1
Shanghai	15.7279	2.9559	0.342	1562	1232	200	0.987	0.98	0.99	771.84	1.27	6.5341347E7	5506	0.92
Jiangsu	12.3607	1.0933	0.642	925	303	1542	0.9722	0.9562	0.9672	1134.03	31	4838198	14129	0.68
Zhejiang	10.7624	1.2285	0.429	2477	1829	-1766	0.9573	0.9324	0.9444	107.08	42.37	1.5023648E7	167700	0.25
Anhui	5.93	0.5033	0.507	3248	12855.75	1203	0.9425	0.9086	0.9217	3.5	82.2	2096721	2957	0.02
Fujian	10.84	0.7746	0.288	4019	23882.5	587	0.9277	0.8848	0.8989	1137.72	55.77	2159090	1672	0.0275
Jiangxi	5.36	0.5351	0.392	4791	34909.25	1188	0.9128	0.86098	0.8761	2271.93	29.34	2221459	2461	0.035
Shandong	7.1	0.6496	0.244	96452	45936	2231	0.898	0.8371	0.8533	112.3	23.11	4975185	42189	0.99
Henan	5.68	0.4208	0.328	64552	30728	1877	0.8574	0.8133	0.8306	8.61	12.7	11193	120	1
Hubei	7.76	0.5726	0.275	32653	15520	2943	0.8937	0.7895	0.8078	47.405	26.82	379849	950	0.99
Hunan	5.79	0.4359	0.299	754	312	1044	0.93	0.7657	0.785	86.2	40.94	2622236	2372	0.89
Guangdong	9.64	1.1151	0.256	1090	7729	1505	0.73	0.8908	0.863	262.99	24.84	2703400	4622	0.61
Guangxi	4.35	0.3678	0.436	4586	5362.5	2791	0.82005	0.9354	0.8654	137.41	80.48	956028	2503	0.57
Hainan	5.73	0.8716	0.256	8082	2996	30	0.9101	0.98	0.8677	11.83	136.12	2546922	3805	0.53
Chongqing	7.68	0.6882	0.298	897	592	1832	0.9796	0.9816	0.8594	365.14	7.44	1569417	599	0.948
Sichuan	5.577	0.51	0.286	61383	667.5	3089	0.96545	0.9725	0.88605	123	358.23	2351093	1534	0.0577
Guizhou	4.643	0.5	0.297	6611	743	1629	0.9513	0.9633	0.9127	63.995	8.65	168604	1245	0.3608
Yunnan	4.794	0.44	0.25	12804	577	3201	0.93715	0.9542	0.9394	4.99	58.1633	3655717	1485	1
Tibet	4.89	0.63	0.241	291	322.5	11	0.923	0.945	0.966	81.09	107.677	2853734.5	1602	1
Shanxi	6.665	0.58	0.308	1316	68	1334	0.985	0.987	0.923	157.19	157.19	2051752	1719	1
Gansu	3.3	0.33	0.235	5587	577	1202	0.985	0.95575	0.925	157.19	406.97	1401878.6666666665	1701	1
Qinghai	4.898	0.49	0.311	4655.5	577	646	0.985	0.9245	0.927	157.19	406.97	752005.3333333333	1683	1
Ningxia	5.422	0.6	0.331	3724	577	714	0.985	0.89325	0.929	157.19	406.97	102132	1665	1
Xinjiang	5.428	0.59	0.309	3724	22	690	0.985	0.862	0.931	157.19	406.97	618943	1238	0.8857

## Sheet: tags
标题	数字	标签
省市	1.0	上海
	2.0	云南
	3.0	内蒙古
	4.0	北京
	5.0	吉林
	6.0	四川
	7.0	天津
	8.0	宁夏
	9.0	安徽
	10.0	山东
	11.0	山西
	12.0	广东
	13.0	广西
	14.0	新疆
	15.0	江苏
	16.0	江西
	17.0	河北
	18.0	河南
	19.0	浙江
	20.0	海南
	21.0	湖北
	22.0	湖南
	23.0	甘肃
	24.0	福建
	25.0	西藏
	26.0	贵州
	27.0	辽宁
	28.0	重庆
	29.0	陕西
	30.0	青海
	31.0	黑龙江
