# Supplementary material for: Quantitative evaluation and obstacle factor diagnosis of drug regulatory capacity in China
Source: PLoS One. 2025 Jun 17;20(6):e0325924. doi: 10.1371/journal.pone.0325924 (PMC12173186; doi:10.1371/journal.pone.0325924)
Supplement: S4 File — (XLS) [file pone.0325924.s004.xls]

## Sheet: data
Provincial-level region	Per capita GDP（I1）	Per capita fiscal revenue（I2）	Regional informatization level（I3）	Number of administrative acceptances（I4）	The number of approved applications for re-registration of domestic drugs（I5）	The relative value of change in the number of licensed pharmacists registered（I6）	Qualified rate of drug sampling（I7）	Production department qualified rate（I8）	Operating department qualified rate（I9）	Scientific research input（I10）	Training expense（I11）	Total site visits（I12）	Release information（I13）	The proportion of the number of government affairs that can be handled online in the whole process（I14）			Number of Adverse Reaction Reports	Number of Serious Adverse Reaction Reports	Number of New Drug Clinical Trial Applications	Number of New Drug Clinical Trial Approvals	Approval Pass Rate of New Drug Clinical Trials
Beijing	16.764	2.5459	0.4	4207	2689	-100	0.9997	0.99	0.99	53.73	38.5587	5429723	57031	0.82		National data	1962418	216197	1830	1483	0.8104
Tianjin	9.0176	1.2312	0.71	568	1273	300	0.9887	0.96	0.9914	1033.2	13.0285	6765402	3988	0.88
Hebei	4.7691	0.504	0.518	3944	7080	1519	0.9992	0.82	1	1033.2	12	948878	3737	0.99
Shanxi	4.7334	0.6158	0.377	38376	7851	1490	0.9713	0.98	0.94	1627.5992	162.3821	1427832	1432	1
Mongolia	6.8357	0.8076	0.355	3687	3029	2553	0.9713	0.92238125	0.967209375	74.14	38.5587	422626	1155	1
Liaoning	5.7713	0.6102	0.377	4762	4379	1381	0.9935	0.91	0.97	1033.2	38.5587	6895173	1177	0.91
Jilin	4.5753	0.4032	0.412	6852	3190	1410	0.9983	0.97	0.99	263.81	0.57	4.1682365E7	1661	0.99
Heilongjiang	3.6518	0.3073	0.4	38376	7851	1200	0.9713	0.92238125	0.967209375	1033.2	11.6	3.0721493E7	1426	1
Shanghai	15.9385	2.9021	0.388	2093	1623	300	0.995	0.99	1	1033.2	13.52	1.38254099E8	4681	0.93
Jiangsu	12.7285	1.1226	0.69	38376	6982	2651	0.9713	0.92238125	0.967209375	1185.31	43.22	2.9584562E7	2705	0.53
Zhejiang	11.045	1.239	0.522	4274	3344	-1504	0.9713	0.92238125	0.967209375	11524.19	49.76	8286194	186330	0.86
Anhui	6.0763	0.5052	0.586	38376	7851	1372	0.9713	0.92238125	0.967209375	8.18	60.7	1792633	2921	1
Fujian	11.0506	0.775	0.342	38376	7851	872	0.9713	0.92238125	0.967209375	1033.2	38.5587	2681916	2895	1
Jiangxi	5.5061	0.5374	0.445	9957	320	1142	0.9713	0.92238125	0.967209375	999.64	114.01	3542490	2547	0.04
Shandong	7.2619	0.6514	0.298	119126	90094	3448	0.943	0.8746	0.97045	29.3	0.46	5055180	43411	1
Henan	5.7051	0.431	0.375	6808	6796	2660	0.926	0.92238125	0.967209375	137.31	9.07	3.4579461E7	1049	0.956
Hubei	7.3297	0.4237	0.306	38376	7851	1802	0.9712	0.92238125	0.967209375	1033.2	4.37	2206037	1429	1
Hunan	6.0391	0.4349	0.34	2625	1231	1133	0.993	0.8475	0.947	73.41	7.82	2622236	582	0.893
Guangdong	9.6138	1.1216	0.308	7497	5930	1784	0.927	0.8998	0.9685	77.17	43.76	7798943	3804	0.84
Guangxi	4.4671	0.3462	0.501	38376	7851	2439	0.971	0.92238125	0.967209375	1033.2	38.558	612148	1244	1
Hainan	5.8557	0.8636	0.357	525	1209	57	0.997	0.8842	0.995	14.72	3.62	1.2202386464285715E7	1686	0.81
Chongqing	8.0027	0.6706	0.352	38376	7851	1611	0.8465	0.83	0.99	2186.34	16.62	161658	590	0.98
Sichuan	5.808	0.51	0.345	10814	7851	4834	0.97	0.875	0.994	0	18.41	2583065	1391	0.302
Guizhou	4.623	0.49	0.363	6327	833	1358	0.997	0.946	0.968	1033.2	2	656940	1623	1
Yunnan	5.194	0.44	0.3	11394	3319	3315	0.9702	0.991	0.987	51.35	3	3655717	1704	1
Tibet	5.216	0.63	0.288	559700	717	22	0.9713	0.92238125	0.967209375	1033.2	5.47	1.2202386464285715E7	11639	0.811
Shanxi	6.623	0.58	0.345	26293	5131	1213	0.994	0.99	0.774	291.46	291.46	346016	3443	1
Gansu	3.604	0.33	0.3	11304	7851	1182	0.972	0.92238125	0.967209375	1033.2	0	1997833	49	0
Qinghai	5.074	0.49	0.343	38376	7851	186	0.9713	0.92238125	0.967209375	1033.2	38.5587	1.2202386464285715E7	11639	0.811
Ningxia	5.443	0.6	0.406	3151	7851	769	0.9713	0.92238125	0.967209375	1033.2	38.5587	235500	17	0.037
Xinjiang	5.337	0.59	0.35	38376	7851	800	0.9713	0.92238125	0.967209375	0	38.5587	720701	1841	0.758

## Sheet: tags
标题	数字	标签
省市	1.0	上海
	2.0	云南
	3.0	内蒙古
	4.0	北京
	5.0	吉林
	6.0	四川
	7.0	天津
	8.0	宁夏
	9.0	安徽
	10.0	山东
	11.0	山西
	12.0	广东
	13.0	广西
	14.0	新疆
	15.0	江苏
	16.0	江西
	17.0	河北
	18.0	河南
	19.0	浙江
	20.0	海南
	21.0	湖北
	22.0	湖南
	23.0	甘肃
	24.0	福建
	25.0	西藏
	26.0	贵州
	27.0	辽宁
	28.0	重庆
	29.0	陕西
	30.0	青海
	31.0	黑龙江
