# Supplementary material for: Quantitative evaluation and obstacle factor diagnosis of drug regulatory capacity in China
Source: PLoS One. 2025 Jun 17;20(6):e0325924. doi: 10.1371/journal.pone.0325924 (PMC12173186; doi:10.1371/journal.pone.0325924)
Supplement: S5 File — (XLS) [file pone.0325924.s005.xls]

## Sheet: data
Provincial-level region	Per capita GDP（I1）	Per capita fiscal revenue（I2）	Regional informatization level（I3）	Number of administrative acceptances（I4）	The number of approved applications for re-registration of domestic drugs（I5）	The relative value of change in the number of licensed pharmacists registered（I6）	Qualified rate of drug sampling（I7）	Production department qualified rate（I8）	Operating department qualified rate（I9）	Scientific research input（I10）	Training expense（I11）	Total site visits（I12）	Release information（I13）	The proportion of the number of government affairs that can be handled online in the whole process（I14）			Number of Adverse Reaction Reports	Number of Serious Adverse Reaction Reports	Number of New Drug Clinical Trial Applications	Number of New Drug Clinical Trial Approvals	Approval Pass Rate of New Drug Clinical Trials
Beijing	18.39	1.37	0.783	1355	994	-95	0.9997	0.9992	0.9889	355.076	23.032	6152915	794	0.97		National data	2023050	263513	1829	1579	0.8633
Tianjin	11.32	0.63	0.593	6187	71	258	1	0.8485	0.9725	774.638	9.785	7483036	1550	0.98
Hebei	5.41	0.32	0.422	87	390	1500	0.9991	0.8229	0.924	1194.2	4.82	1406694	1378	1
Shanxi	6.47	0.52	0.407	196	185	1051	0.99	1	0.9045	801.745	150.725	2062303	2039	1
Mongolia	8.53	0.66	0.402	1412	64	2980	0.984	0.947	0.9404	104.13	10.41	390994	2062	1
Liaoning	6.48	0.31	0.445	5228	393	1607	1	0.894	0.9763	2375.52	68.05	6688318	1423	1
Jilin	5.5	0.16	0.433	3412	844	1217	0.9988	0.9835	0.9824	0.14	5.76	2.915058E7	1422	0.51
Heilongjiang	4.67	0.21	0.439	1965	420	1206	0.99795	0.99125	0.9897	41.5	5.22	2.9073248E7	1334	1
Shanghai	17.38	1.53	0.805	519	176	437	0.9971	0.999	0.997	1740.05	5.58	2861445	4028	0.89
Jiangsu	13.73	0.55	0.558	21044	523	2990	0.921	0.97799	0.99102	3438.6	6.5	6418173	1810	0.87
Zhejiang	11.39	0.77	0.623	8103	307	-3300	1	0.95698	0.98504	3587.01	7.42	8.8630245E7	163210	0.84
Anhui	7.04	0.32	0.378	5534	634	1702	0.9973	0.93597	0.97906	70.23	70.23	1.6742411E7	842	0.656
Fujian	11.75	0.47	0.476	2966	28	838	0.9947	0.91496	0.97308	59.48	0.76	8551205.5	532	0.48
Jiangxi	6.55	0.39	0.355	398	893	1215	0.992	0.89395	0.9671	48.73	7.88	360000	109	0.525
Shandong	8.18	0.39	0.416	3988	667	3701	0.997	0.87294	0.96112	37.98	15	307000	1659	0.57
Henan	5.93	0.24	0.346	2765	316	2632	0.997	0.85193	0.95514	27.23	22.12	1.3036439E7	2223	0.615
Hubei	8.66	0.31	0.389	1543	390	2945	0.997	0.83092	0.94916	60.98	23.3567	1.1288766333333334E7	2787	0.66
Hunan	6.93	0.24	0.353	321	279	1311	0.997	0.80991	0.94318	94.73	24.5933	9541093.666666666	3351	0.71
Guangdong	9.87	0.53	0.535	2927	779	1956	0.994	0.7889	0.9372	173.16	25.83	7793421	3915	0.75
Guangxi	4.94	0.17	0.394	148	162	2838	0.9853	0.83827	0.9502	135	41.326	1300441	1920	1
Hainan	6.42	0.44	0.405	77	246	13	0.99	0.8876	0.9632	96.85	56.823	923627.3333333333	2073	1
Chongqing	8.7	0.32	0.377	121	93	2039	0.9948	0.937	0.9762	58.69	72.32	546813.6666666666	463	1
Sichuan	6.44	0.3	0.432	165	2052	4841	0.9995	0.7279	0.9542	39.366	93.984	170000	516	1
Guizhou	5.08	0.23	0.334	254	90	1945	0.9904	0.984	0.9499	20.043	115.648	402500	570	1
Yunnan	5.75	0.18	0.319	343	35	3313	0.9652	0.9497	0.9596	0.72	137.312	635000	624	1
Tibet	5.5	0.21	0.354	364	19	59	0.94	0.914	0.9722	180	158.976	867500	678	1
Shanxi	7.54	0.43	0.389	711	80	1311	0.995	0.9663	0.9627	56	180.64	1100000	2323	1
Gansu	4.09	0.18	0.345	892	172	1052	0.992125	0.8914	0.957675	88.923	159.23	915000	2121	1
Qinghai	5.65	0.22	0.375	396	26	205	0.98925	0.8165	0.95265	121.846	137.82	730000	1919	1
Ningxia	5.28	0.32	0.421	299	18	808	0.986375	0.7416	0.947625	154.77	116.41	545000	1610	1
Xinjiang	6.19	0.35	0.373	302	34	925	0.9835	0.6667	0.9426	5.66	95	360000	1301	1

## Sheet: tags
标题	数字	标签
省市	1.0	上海
	2.0	东部地区包括北京、天津、河北、辽宁、上海、江苏、浙江、福建、山东、广东、海南11个省市；中部地区包括山西、吉林、
	3.0	云南
	4.0	内蒙古
	5.0	北京
	6.0	吉林
	7.0	四川
	8.0	天津
	9.0	宁夏
	10.0	安徽
	11.0	山东
	12.0	山西
	13.0	广东
	14.0	广西
	15.0	新疆
	16.0	江苏
	17.0	江西
	18.0	河北
	19.0	河南
	20.0	浙江
	21.0	海、新疆11个省区市。
	22.0	海南
	23.0	湖北
	24.0	湖南
	25.0	甘肃
	26.0	福建
	27.0	西藏
	28.0	贵州
	29.0	辽宁
	30.0	重庆
	31.0	陕西
	32.0	青海
	33.0	黑龙江
	34.0	黑龙江、安徽、江西、河南、湖北、湖南 8个省；西部地区包括内蒙古、广西、重庆、四川、贵州、云南、陕西、甘肃、宁夏、青
