# Supplementary material for: Quantitative evaluation and obstacle factor diagnosis of drug regulatory capacity in China
Source: PLoS One. 2025 Jun 17;20(6):e0325924. doi: 10.1371/journal.pone.0325924 (PMC12173186; doi:10.1371/journal.pone.0325924)
Supplement: S6 File — (XLS) [file pone.0325924.s006.xls]

## Sheet: Sheet1
Importance Score of Primary Indicators
	Expert1	Expert2	Expert3	Expert4	Expert5	Expert6	Expert7
Resource acquisition capability	3	2.5	3	2.5	2.5	3	2
Functional performance capacity	4	3.5	4	4	4	4	3
Performance development level	5	5	5	5	5	5	5
Learning and development ability	4	3.5	4	3.5	3	4	3.5
Internet application	2.5	2	2.5	2	2.5	2	2
Importance Score of Secondary Indicators
		Expert1	Expert2	Expert3	Expert4	Expert5	Expert6	Expert7
Resource acquisition capability	Per capita GDP（I1）	4	3.5	4	3.5	3	4	3.5
	Per capita fiscal revenue（I2）	3.5	3.5	4	3	3.5	4	4
	Regional informatization level（I3）	4	4	4.5	3.5	4	4	4
Functional performance capacity	Number of administrative acceptances（I4）	4	4	3.5	3.5	3.5	4	3.5
	The number of approved applications for re-registration of domestic drugs（I5）	4	3.5	4	3.5	4	3.5	3.5
	The relative value of change in the number of licensed pharmacists registered（I6）	4	4	3.5	4	4	3.5	3
Performance development level	Qualified rate of drug sampling（I7）	5	4.5	5	5	4.5	4.5	4
	Production department qualified rate（I8）	4.5	4.5	5	4	5	5	4.5
	Operating department qualified rate（I9）	5	4.5	5	4.5	5	4.5	4
Learning and development ability	Scientific research input（I10）	4	4	4.5	4.5	4	4	4
	Training expense（I11）	4	4	4	5	3.5	4.5	4
Internet application	Total site visits（I12）	3	2.5	3	2	2.5	2	2
	Release information（I13）	2.5	2	2.5	2.5	2.5	2	3
	The proportion of the number of government affairs that can be handled online in the whole process（I14）	5	4.5	5	5	5	4.5	5
